# Supplementary material for: Blood‐based biomarkers for Alzheimer's disease
Source: EMBO Mol Med. 2021 Dec 3;14(1):e14408. doi: 10.15252/emmm.202114408 (PMC8749476; doi:10.15252/emmm.202114408)
Supplement: Supplementary file 1 — Table EV1 [file EMMM-14-e14408-s002.xlsx]

## Sheet: Table EV1
Table EV1. Differential diagnosis of AD dementia
Measure	Reference	Assay	Key Findings
Plasma Aβ42/Aβ40	Palmqvist et al., 2020	ELISA (Euroimmun)	AUC of 0.62 for clinically diagnosed AD dementia vs non-AD disorders (BioFINDER-2: n=121 and 99). *
			AUC of 0.72 for neuropathologically confirmed AD vs non-AD (AZSAND: n=34 and 47). *
Plasma P-tau181	Janelidze et al., 2020	MSD (Eli Lilly)	AUC of 0.940 for clinically diagnosed AD dementia vs non-AD (BioFINDER: n=38 and 52). *
	Thijssen et al., 2020	MSD (Eli Lilly)	AUC of 0.89 for clinically diagnosed AD dementia vs FTLD (UCSF Memory and Aging Center and ARTFL consortium: n=56 and 190). *
			AUC of 0.88 for neuropathologically confirmed AD vs FTLD (UCSF Memory and Aging Center and ARTFL consortium: n=15 and 67). *
	Karikari et al., 2020	Simoa (Quanterix)	AUC of 1.00 for clinically diagnosed AD dementia vs FTD (TRIAD: n=33 and 8). *
			AUCs ranging from 0.82 to 0.92 for clinically diagnosed AD dementia vs non-AD (BioFINDER-2: n=126 and 77). *
	Lantero Rodriguez et al., 2020	Simoa (Quanterix)	AUC of 0.97 for neuropathologically confirmed AD vs non-AD (Maudsley and King’s Healthcare Partners Dementia Case Register: n=67 and 33). *
			AUC of 0.90 for neuropathologically confirmed mixed AD (i.e., AD + LBD or TDP-43) vs non-AD (Maudsley and King’s Healthcare Partners Dementia Case Register: n=25 and 33). *
Plasma P-tau217	Palmqvist et al., 2020	MSD (Eli Lilly)	AUC of 0.96 for clinically diagnosed AD dementia vs non-AD (BioFINDER-2: n=121 and 99). *
			AUC of 0.89 for neuropathologically confirmed AD vs non-AD (BioFINDER-2: n=34 and 47). *
Plasma P-tau231	Ashton et al., 2021	Simoa (Quanterix)	AUC of 0.93 for clinically diagnosed AD dementia vs non-AD (TRIAD: n=42 and 26). *
			AUC of 0.99 for neuropathologically confirmed AD vs non-AD London Neurodegenerative Diseases Brain Bank, King’s College: (n=36 and 11). *
Plasma NfL	Thijssen et al., 2021	Simoa (Quanterix)	AUC of 0.82 for clinically diagnosed AD dementia vs FTLD (UCSF Memory and Aging Center and ARTFL consortium: n=28 and 130). *
			AUC of 0.97 for neuropathologically confirmed AD vs FTLD (UCSF Memory and Aging Center and ARTFL consortium: n=6 and 68). *
	Ashton et al., 2021	Simoa (Quanterix)	AUCs for clinically diagnosed AD dementia vs non-AD varied from 0.58 (PDD/DLB) to 0.88 (ALS) (King’s College London: n=102, 59 and 50). *
			AUCs for clinically diagnosed AD dementia vs non-AD varied from 0.53 (PDD/DLB) to 0.78 (CBS/PSP) (BioFINDER: n=134, 46 and 24). *
	Illan-Gala et al., 2021	Simoa (Quanterix)	AUC of 0.75 for clinically diagnosed AD dementia vs FTLD (UCSF Memory and Aging Center: n=43 and 167).*
	Palmqvist et al., 2020	Simoa (Quanterix)	AUC of 0.50 for clinically diagnosed AD dementia vs non-AD (BioFINDER-2: n=121 and 99). *
			AUC of 0.51 for neuropathologically confirmed AD vs FTLD (AZSAND: n=16 and 47). *
	Steinacker et al., 2018	Simoa (Quanterix)	AUC of 0.68 for clinically diagnosed AD dementia (n=26) vs bvFTD (n=74). *
Serum GFAP	Oeckl et al., 2019	Simoa (Quanterix)	AUC of 0.85 for clinically diagnosed AD dementia vs bvFTD (Ulm University Hospital: n=28 and 35). *
