# Supplementary material for: Blood‐based biomarkers for Alzheimer's disease
Source: EMBO Mol Med. 2021 Dec 3;14(1):e14408. doi: 10.15252/emmm.202114408 (PMC8749476; doi:10.15252/emmm.202114408)
Supplement: Supplementary file 2 — Table EV2 [file EMMM-14-e14408-s004.xlsx]

## Sheet: Table EV2
Table EV2. Prediction of AD dementia and cognitive decline in MCI
Measure	Reference	Assay	Key Findings
Plasma Aβ42/Aβ40	Simren et al., 2021	Simoa (Quanterix)	Plasma Aβ42/Aβ40 differentiated MCI who progressed to AD dementia from those that did not with an AUC of 0.67 (AddNeuroMed: MCI, n=107). *
	Perez-Grijalba et al., 2019	ELISA (Araclon Biotech Ltd.)	Low plasma Aβ42/Aβ40 combined with age, APOE ε4 status and education carried an increased risk of progression from MCI to AD dementia over 2-years (AB255 Study: MCI, n=145). *
Plasma P-tau181	Chen et al., 2021	Simoa (Quanterix)	The rate of increase in plasma p-tau181 was associated with higher CDR-SB scores and lower performance on memory, executive function, and language composite scores (ADNI: MCI, n=560). *
	Moscoso et al., 2021	Simoa (Quanterix)	Longitudinal increase in plasma P-tau181 were associated with cognitive decline in CI individuals who were Aβ-positive (where 73% had a diagnosis of MCI) (ADNI: MCI, n=537). *
	Simren et al., 2021	Simoa (Quanterix)	Plasma P-tau181 differentiated MCI-AD converters from those that did not convert with an AUC of 0.77 (AddNeuroMed: MCI, n=107). *
	Therriault et al., 2021	Simoa (Quanterix)	Using a composite memory z-score, abnormal plasma P-tau181 status was associated with faster memory decline over 5 years (ADNI: MCI, n=604). *
	Janelidze et al., 2020	MSD (Eli Lilly)	Higher P-tau181 levels were associated with greater risk of progression to AD dementia. Similar findings were obtained when adjusting plasma P-tau181 for plasma T-tau, Aβ42/Aβ40 and NfL (BioFINDER: MCI, n=125). *
	Karikari et al., 2020	Simoa (Quanterix)	MCI patients who showed abnormal baseline plasma P-tau181 levels showed more rapid decline on MMSE and ADAS-Cog over 100-months (ADNI: MCI, n=558). *
	Thijssen et al., 2020	MSD (Eli Lilly)	Higher baseline plasma P-tau181 levels were associated with faster rates of decline in patients in MMSE, CDR-SB, Rey Recall, BNT and FAQ in MCI patients (UCSF Memory and Aging Center: MCI, n=47). *
Plasma P-tau217	Mattsson-Carlgren et al., 2020	MSD (Eli Lilly)	Increases in plasma P-tau217 over time were associated with worsening cognitive performance in MCI patients (BioFINDER: MCI, n=100). *
Plasma NfL	He et al., 2021	MSD	Higher plasma NfL levels were associated with lower scores on the digit symbol substitution test of the Wechsler adult intelligence scale-revised and on global composite measures (MAPT: MCI, n=281). *
	Mattsson et al., 2017	Simoa (Quanterix)	No significant difference was found between plasma NFL levels in Aβ-positive MCI who progressed to AD dementia vs Aβ-positive MCI who did not convert to AD dementia. Both groups had higher plasma NFL than Aβ-negative progressive MCI and Aβ-negative stable MCI, however (ADNI: MCI, n=197). *
	Mattsson et al., 2019	Simoa (Quanterix)	Longitudinal, NfL increase was significantly associated with CDR-SB and ADAS-cog scores (ADNI: MCI, n=855). *
	Mielke et al., 2019	Simoa (Quanterix)	Baseline plasma NfL was associated with short-term declines in global cognition. Longitudinal plasma NfL was associated with significant declines in both attention and global cognition (Mayo Clinic Study of Aging: MCI, n=79).**
	Moscoso et al., 2021	Simoa (Quanterix)	Higher baseline plasma NfL and longitudinal increases were both shown to associate with global cognition across MCI and AD dementia patients combined (where ~75% of subjects had MCI) (ADNI: MCI, n=855). *
Serum GFAP	Cicognola et al., 2021	Simoa (Quanterix)	Combined with age and APOE ε4 status, plasma GFAP separated MCI patients who converted to AD dementia from those that did not with an AUC of 0.86. MCI-AD patients also showed steeper slopes when looking at longitudinal GFAP, as compared to stable MCI (Memory Clinic, Skåne University Hospital, Malmö, Sweden: MCI, n=160). *
	Simren et al., 2021	Simoa (Quanterix)	Plasma GFAP differentiated MCI-AD converters from those that did not convert with an AUC of 0.61 (AddNeuroMed: MCI, n=107). *
