# Supplementary material for: Blood‐based biomarkers for Alzheimer's disease
Source: EMBO Mol Med. 2021 Dec 3;14(1):e14408. doi: 10.15252/emmm.202114408 (PMC8749476; doi:10.15252/emmm.202114408)
Supplement: Supplementary file 3 — Table EV3 [file EMMM-14-e14408-s003.xlsx]

## Sheet: Table EV3
Table EV3. Prediction of AD dementia and cognitive decline in CU
Measure	Reference	Assay	Key Findings
Plasma Aβ42/Aβ40	Giudici et al., 2020	IP-MS (LC/MS)	Low plasma Aβ42/Aβ40 was associated with more pronounced decline in cognitive function over a mean follow-up period of 3.9 years (Multidomain Alzheimer Preventive Trial: CU, n=438). *
	Stockmann et al., 2020	Simoa (Quanterix)	When looking at the conversion from SCD to either MCI or AD dementia over 6 years, plasma Aβ42/Aβ40 had AUC values ≥ 0.85 across all six yearly time points (SCIENCe project and Amsterdam Dementia Cohort: CU, n=203). *
	Verberk et al., 2020	Simoa (Quanterix)	Lower baseline plasma Aβ42/Aβ40 was associated with steeper rate of decline on tests related to memory and executive functioning over a mean follow-up period of 2 years (SCIENCe project and Amsterdam Dementia Cohort: CU, n=241).*
Plasma P-tau181	Moscoso et al., 2021	Simoa (Quanterix)	Baseline plasma P-tau181 levels were associated with prospective cognitive decline over an average follow-up period of 6 years (ADNI: CU, n=401). *
	Therriault et al., 2021	Simoa (Quanterix)	Using a composite memory z-score, abnormal plasma p-tau181 status was associated with faster memory decline over 5 years (ADNI: CU, n=509). *
	Janelidze et al., 2020	MSD (Eli Lilly)	In combination with age, sex and education, baseline plasma P-tau181 levels were associated with greater risk for progression to AD dementia over a mean follow-up period of 4.9 years (BioFINDER: CU, n=219). *
	Karikari et al., 2020	Simoa (Quanterix)	High plasma P-tau181 carried an increased risk of progression to AD dementia in Aβ-positive CU as compared with Aβ-negative CU over 48 and 84 months. Over 60 and 100 months, CU individuals who were plasma P-tau181-positive showed faster cognitive decline compared to CU individuals who were P-tau181-negative (ADNI: CU, n=283). *
Plasma P-tau217	Mattsson-Carlgren et al., 2020	MSD (Eli Lilly)	Longitudinal increases in p-tau217 correlated with worsening cognition in CU individuals using MMSE and mPACC (BioFINDER: CU, n=150). *
Plasma NfL	Moscoso et al., 2021	Simoa (Quanterix)	Plasma NfL changes were also associated with cognitive decline in CU over an average follow-up period of 6 years (ADNI: CU, n=401). *
	de Wolf et al., 2020	Simoa (Quanterix)	Higher plasma NfL levels were associated with increased hazard ratios for all-cause dementia and AD dementia during a median follow-up time of 6.7 years (Rotterdam Study cohort: CU, n=3072). **
	Mattsson et al., 2019	Simoa (Quanterix)	The rate of plasma NfL increase was associated with greater reduction in MMSE scores and increases in CDR-SB and ADAS-Cog over an average follow-up period of 6 years (ADNI: CU, n=401). *
	Mielke et al., 2019	Simoa (Quanterix)	Higher baseline plasma NfL was associated with worsening global cognition over 30-months (the Mayo Clinic Study of Aging: CU, n=64).**
Serum GFAP	Pereira et al., 2021a	Simoa (Quanterix)	In an analysis combining CU and CI individual, plasma GFAP was associated with longitudinal MMSE. No significant results were found when the analyses were conducted in the CU and CI groups separately (BioFINDER-2: CU, n=133; CI, n=52). *
	Verberk et al., 2021	Simoa (Quanterix)	Higher baseline plasma GFAP levels were associated with higher progression to AD dementia over a median follow-up period of 3 years and with a steeper rate of decline in memory, attention, and executive functioning (Amsterdam Dementia Cohort: CU, n=300). *
Plasma Aβ42/Aβ40	Pereira et al., 2021	EUROIMMUN ELISA	In an analysis combining CU and MCI individuals, P-tau181 and P-tau217 levels were associated with longitudinal decline in MMSE, but Aβ42/40 and NfL were not. P-tau217 provided the best fit to the data and a larger effect size compared to P-tau181. When combining plasma P-tau181, P-tau217, Aβ42/40 and NfL in a multivariate model, only P-tau217 was significantly associated with cognitive decline (…
Plasma P-tau181, P-tau217		MSD (Eli Lilly)
Plasma NfL		Simoa (Quanterix)
