# Supplementary material for: Blood‐based biomarkers for Alzheimer's disease
Source: EMBO Mol Med. 2021 Dec 3;14(1):e14408. doi: 10.15252/emmm.202114408 (PMC8749476; doi:10.15252/emmm.202114408)
Supplement: Supplementary file 4 — Table EV4 [file EMMM-14-e14408-s001.xlsx]

## Sheet: Table EV4
Table EV4. Biomarker based diagnostic algorithms
Measure	Reference	Assay	Key Findings
Plasma Aβ42/Aβ40	Cullen et al., 2021a	Elecsys (Roche) or MS based (Araclon Biotech Ltd.) (BioFINDER) or IP/MS (ADNI)	Using four-year conversion from MCI to AD dementia as outcome (BioFINDER, n=107), all three biomarkers combined gave an AUC of 0.88 and fit the data significantly better than the basic model (age, sex, education and baseline MMSE). P-tau181 and NfL combined was the best fitting model (based on AIC). In this model, there was a significant individual effect of P-tau181 but not of NfL. Similar findi…
Plasma P-tau181		MSD (Eli Lilly)	Using four-year MMSE as outcome (BioFINDER, n=107), all three plasma biomarkers combined fit the data significantly better than the basic model. P-tau181 and NfL combined was the best fitting model (based on AIC). In this model, there was a significant individual effect of P-tau181 but not of NfL. Similar findings were observed in ADNI (n=64). *
Plasma NfL		Simoa (Quanterix)
Plasma Aβ42/Aβ40	Cullen et al., 2021b	Elecsys (Roche)	Using four-year conversion from CU to AD dementia as outcome (BioFINDER, n=435), plasma P-tau217 followed by Aβ42/Aβ40 showed the strongest association with conversion to AD dementia when added individually to a basic model (age, sex, and education). Findings for plasma NfL were not significant. When all plasma biomarkers were combined in one model, only plasma P-tau217 and Aβ42/Aβ40 remained sig…
Plasma P-tau217		MSD (Eli Lilly)	Using four-year PACC as outcome, plasma P-tau217 had the strongest association with longitudinal change, followed by Aβ42/Aβ40 and NfL. When combined in the same model, all three biomarkers remained significant. In terms of AIC, a model combining all three plasma biomarkers best predicted change in PACC followed by plasma Aβ42/Aβ40 only, plasma P-tau217 only, and plasma NfL. *
Plasma NfL		Simoa (Quanterix)
Plasma Aβ42/Aβ40	Verberk et al., 2021	Simoa (Quanterix)	Using conversion to dementia over an average of 3 years as outcome (Amsterdam Dementia Cohort: CU, n=300), only GFAP was independently associated with an increased risk in a model combining GFAP and NfL. When plasma Aβ42/40 was added to this model, GFAP and Aβ42/40 were independently associated with an increased risk of progression to dementia, whereas NfL was not. Similar findings were also obse…
Plasma GFAP		Simoa (Quanterix)
Plasma NfL		Simoa (Quanterix)
Plasma P-tau181	Therriault et al., 2021	Simoa (Quanterix)	Adding plasma P-tau181 to a clinical model (age, sex, education and APOE e4 genotype and a composite cardiovascular and metabolic conditions score) improved prediction of longitudinal findings over 5 years using a composite memory score in CU (n=509) and MCI (n=604) from ADNI. *
	Janelidze et al, 2020	MSD (Eli Lilly)	Using up to eight-year conversion to AD dementia as outcome (BioFINDER: CU, n=219; MCI, n=125), plasma P-tau181 (adjusted for age, sex and education) was associated with an increased risk of progression. When combined with plasma T-tau, Aβ42/Aβ40 and NfL, only plasma P-tau181 was significantly related to risk of progression. *
